# Supplementary material for: The Effectiveness of Co-Inoculation by Consortia of Microorganisms Depends on the Type of Plant and the Soil Microbiome
Source: Plants (Basel). 2023 Dec 31;13(1):116. doi: 10.3390/plants13010116 (PMC10780792; doi:10.3390/plants13010116)
Supplement: Supplementary file 1 [file plants-13-00116-s001.zip]

Archive with 1 entries (1 files):
- plants-2749568-supplementary.pdf
